# Supplementary material for: In vitro and in vivo effects of the PPAR-alpha agonists fenofibrate and retinoic acid in endometrial cancer
Source: Mol Cancer. 2006 Mar 28;5:13. doi: 10.1186/1476-4598-5-13 (PMC1475879; doi:10.1186/1476-4598-5-13)
Supplement: Additional File 2 — Contains a supplemental table referred to in the text and is an expansion of table 1 (from the main paper). [file 1476-4598-5-13-S2.xls]

## Sheet: Slide1
GO_ID	GO_term	Total no on array	Total Ica-derived	chi2(2x2)	p
GO:0008043	ferritin	8	7	59.4439	1.25829e-14
GO:0008199	ferric iron binding	14	7	38.7773	4.75016e-10
GO:0004587	ornithine-oxo-acid aminotransferase	4	4	36.9225	1.22918e-09
GO:0004828	serine-tRNA ligase	4	4	36.9225	1.22918e-09
GO:0005432	calcium:sodium antiporter	4	4	36.9225	1.22918e-09
GO:0006591	ornithine metabolism	4	4	36.9225	1.22918e-09
GO:0003723	RNA binding	626	50	11.6817	0.000631175
GO:0000166	nucleotide binding	396	37	14.9238	0.000111943
GO:0004722	protein serine/threonine phosphatase	26	8	27.1961	1.83828e-07
GO:0006826	iron transport	20	7	27.4249	1.63312e-07
GO:0004478	methionine adenosyltransferase	6	4	28.0383	1.18936e-07
GO:0030170	pyridoxal phosphate binding	6	4	28.0383	1.18936e-07
GO:0007584	nutritional response pathway	16	6	25.2614	5.00639e-07
GO:0017017	MAP kinase phosphatase	18	6	22.2965	2.33638e-06
GO:0006879	iron homeostasis	26	7	20.3064	6.59797e-06
GO:0006606	protein-nucleus import	22	6	17.6789	2.61509e-05
GO:0004556	alpha-amylase	10	4	17.9684	2.24602e-05
GO:0000188	inactivation of MAPK	24	6	15.8513	6.85185e-05
GO:0003874	6-pyruvoyltetrahydropterin synthase	2	2	18.4574	1.73747e-05
GO:0004060	arylamine N-acetyltransferase	2	2	18.4574	1.73747e-05
GO:0004310	farnesyl-diphosphate farnesyltransferase	2	2	18.4574	1.73747e-05
GO:0004613	phosphoenolpyruvate carboxykinase (GTP)	2	2	18.4574	1.73747e-05
GO:0004638	phosphoribosylaminoimidazole carboxylase	2	2	18.4574	1.73747e-05
GO:0004639	phosphoribosylaminoimidazole-succinocarboxamide synthase	2	2	18.4574	1.73747e-05
GO:0004803	transposase	2	2	18.4574	1.73747e-05
GO:0005155	epidermal growth factor receptor activating ligand	2	2	18.4574	1.73747e-05
GO:0005497	androgen binding	2	2	18.4574	1.73747e-05
GO:0005784	translocon	2	2	18.4574	1.73747e-05
GO:0006313	DNA transposition	2	2	18.4574	1.73747e-05
GO:0006434	seryl-tRNA aminoacylation	2	2	18.4574	1.73747e-05
GO:0008901	hydrogenase	2	2	18.4574	1.73747e-05
GO:0009320	phosphoribosylaminoimidazole carboxylase	2	2	18.4574	1.73747e-05
GO:0016407	acetyltransferase	2	2	18.4574	1.73747e-05
GO:0016829	lyase	118	14	10.5098	0.00118744
GO:0004332	fructose-2,6-bisphosphate aldolase	6	3	16.6084	4.59477e-05
GO:0004022	alcohol dehydrogenase	26	6	14.2643	0.000158847
GO:0007219	N receptor signaling pathway	12	4	14.8581	0.000115912
GO:0006376	mRNA splice site selection	14	4	12.4605	0.000415642
GO:0006000	fructose metabolism	8	3	12.6234	0.000380952
GO:0006397	mRNA processing	80	10	8.41873	0.00371376
GO:0004459	L-lactate dehydrogenase	16	4	10.562	0.00115436
GO:0006695	cholesterol biosynthesis	46	7	8.69443	0.00319184
GO:0016049	cell growth	36	6	8.73538	0.00312094
GO:0004145	diamine N-acetyltransferase	4	2	11.0705	0.000877117
GO:0004163	diphosphomevalonate decarboxylase	4	2	11.0705	0.000877117
GO:0004416	hydroxyacylglutathione hydrolase	4	2	11.0705	0.000877117
GO:0004850	uridine phosphorylase	4	2	11.0705	0.000877117
GO:0005521	lamin binding	4	2	11.0705	0.000877117
GO:0005640	nuclear outer membrane	4	2	11.0705	0.000877117
GO:0005652	nuclear lamina	4	2	11.0705	0.000877117
GO:0009166	nucleotide catabolism	4	2	11.0705	0.000877117
GO:0005179	hormone	62	8	7.20186	0.00728282
GO:0000178	exosome (RNase complex)	10	3	9.89455	0.00165769
GO:0004861	cyclin-dependent protein kinase inhibitor	18	4	9.02637	0.00266113
GO:0008299	isoprenoid biosynthesis	18	4	9.02637	0.00266113
GO:0005634	nucleus	2894	115	5.79772	0.016047
GO:0005520	insulin-like growth factor binding	20	4	7.76292	0.00533296
GO:0008191	metalloprotease inhibitor	20	4	7.76292	0.00533296
GO:0006520	amino acid metabolism	72	8	5.12087	0.0236397
GO:0000185	activation of MAPKKK	6	2	7.42591	0.00642915
GO:0001619	lysosphingolipid and lysophosphatidic acid receptor	6	2	7.42591	0.00642915
GO:0003711	transcription elongation factor	6	2	7.42591	0.00642915
GO:0004176	ATP-dependent peptidase	6	2	7.42591	0.00642915
GO:0004704	NF-kappaB-inducing kinase	6	2	7.42591	0.00642915
GO:0004825	methionine-tRNA ligase	6	2	7.42591	0.00642915
GO:0005062	hematopoeitin/interferon-class (D200-domain) cytokine receptor signal transducer	6	2	7.42591	0.00642915
GO:0005112	Notch receptor ligand	6	2	7.42591	0.00642915
GO:0006100	TCA intermediate metabolism	6	2	7.42591	0.00642915
GO:0006431	methionyl-tRNA aminoacylation	6	2	7.42591	0.00642915
GO:0008190	eukaryotic initiation factor 4E binding	6	2	7.42591	0.00642915
GO:0009113	purine base biosynthesis	6	2	7.42591	0.00642915
GO:0015175	neutral amino acid transporter	6	2	7.42591	0.00642915
GO:0015267	channel/pore class transporter	6	2	7.42591	0.00642915
GO:0015804	neutral amino acid transport	6	2	7.42591	0.00642915
GO:0016023	cytoplasmic vesicle	6	2	7.42591	0.00642915
GO:0016324	apical plasma membrane	6	2	7.42591	0.00642915
GO:0019642	anaerobic glycolysis	6	2	7.42591	0.00642915
GO:0045176	apical protein localization	6	2	7.42591	0.00642915
GO:0004527	exonuclease	36	5	5.22167	0.0223071
GO:0006406	mRNA-nucleus export	36	5	5.22167	0.0223071
GO:0045012	MHC class II receptor	36	5	5.22167	0.0223071
GO:0006865	amino acid transport	26	4	5.06137	0.0244649
GO:0006364	rRNA processing	42	5	3.76597	0.0523055
GO:0004053	arginase	8	2	5.27822	0.0215938
GO:0005094	RHO GDP-dissociation inhibitor	8	2	5.27822	0.0215938
GO:0005338	nucleotide-sugar transporter	8	2	5.27822	0.0215938
GO:0006687	glycosphingolipid metabolism	8	2	5.27822	0.0215938
GO:0015780	nucleotide-sugar transport	8	2	5.27822	0.0215938
GO:0016010	dystrophin-associated glycoprotein complex	8	2	5.27822	0.0215938
GO:0018024	histone-lysine N-methyltransferase	8	2	5.27822	0.0215938
GO:0019900	kinase binding	8	2	5.27822	0.0215938
GO:0019911	structural constituent of myelin sheath	8	2	5.27822	0.0215938
GO:0004352	glutamate dehydrogenase	2	1	5.53438	0.0186464
GO:0004353	glutamate dehydrogenase (NAD(P)+)	2	1	5.53438	0.0186464
GO:0004608	phosphatidylethanolamine N-methyltransferase	2	1	5.53438	0.0186464
GO:0004610	phosphoacetylglucosamine mutase	2	1	5.53438	0.0186464
GO:0005918	septate junction	2	1	5.53438	0.0186464
GO:0006041	glucosamine metabolism	2	1	5.53438	0.0186464
GO:0006358	global transcription regulation, from Pol II promoter	2	1	5.53438	0.0186464
GO:0006538	glutamate catabolism	2	1	5.53438	0.0186464
GO:0006656	phosphatidylcholine biosynthesis	2	1	5.53438	0.0186464
GO:0006880	intracellular iron storage	2	1	5.53438	0.0186464
GO:0015248	sterol transporter	2	1	5.53438	0.0186464
GO:0006952	defense response	48	5	2.70618	0.0999599
GO:0006396	RNA processing	84	7	1.87297	0.171135
GO:0000050	urea cycle	10	2	3.87902	0.0488932
GO:0004866	endopeptidase inhibitor	10	2	3.87902	0.0488932
GO:0005770	late endosome	10	2	3.87902	0.0488932
GO:0006323	DNA packaging	10	2	3.87902	0.0488932
GO:0006527	arginine catabolism	10	2	3.87902	0.0488932
GO:0007040	lysosome organization and biogenesis	10	2	3.87902	0.0488932
GO:0007202	phospholipase C activation	10	2	3.87902	0.0488932
GO:0008629	induction of apoptosis by intracellular signals	10	2	3.87902	0.0488932
GO:0016505	apoptotic protease activator	10	2	3.87902	0.0488932
GO:0017148	protein biosynthesis inhibition	10	2	3.87902	0.0488932
GO:0006730	one-carbon compound metabolism	36	4	2.55505	0.109942
GO:0006816	calcium ion transport	36	4	2.55505	0.109942
GO:0005576	extracellular	372	19	0.0314844	0.859164
GO:0007601	vision	132	9	0.933816	0.333873
GO:0016020	membrane	1298	17	36.2148	1.76723e-09
GO:0005212	structural constituent of eye lens	12	2	2.90751	0.0881678
GO:0005639	nuclear inner membrane, integral protein	12	2	2.90751	0.0881678
GO:0006729	tetrahydrobiopterin biosynthesis	12	2	2.90751	0.0881678
GO:0008373	sialyltransferase	12	2	2.90751	0.0881678
GO:0045121	lipid raft	12	2	2.90751	0.0881678
GO:0006468	protein amino acid phosphorylation	502	3	19.369	1.07741e-05
GO:0005875	microtubule associated protein	40	4	1.93369	0.164355
GO:0006414	protein synthesis elongation	288	0	14.3312	0.000153303
GO:0006512	ubiquitin cycle	358	1	15.8575	6.82943e-05
GO:0006986	unfolded protein response	78	6	1.15666	0.282159
GO:0006457	protein folding	262	14	0.100888	0.750766
GO:0005249	voltage-sensitive potassium channel	42	4	1.6763	0.195417
GO:0003746	translation elongation factor	260	0	12.9186	0.000325332
GO:0005783	endoplasmic reticulum	430	20	0.0535467	0.817003
GO:0003777	microtubule motor	44	4	1.4485	0.228768
GO:0005759	mitochondrial matrix	44	4	1.4485	0.228768
GO:0005789	endoplasmic reticulum membrane	44	4	1.4485	0.228768
GO:0030530	heterogeneous nuclear ribonucleoprotein	44	4	1.4485	0.228768
GO:0005626	insoluble fraction	14	2	2.20333	0.137713
GO:0006164	purine nucleotide biosynthesis	14	2	2.20333	0.137713
GO:0007516	hemocyte development	14	2	2.20333	0.137713
GO:0015485	cholesterol binding	14	2	2.20333	0.137713
GO:0016012	sarcoglycan complex	14	2	2.20333	0.137713
GO:0006783	heme biosynthesis	28	3	1.74682	0.186277
GO:0005730	nucleolus	104	7	0.669663	0.413169
GO:0006508	proteolysis and peptidolysis	498	4	17.3841	3.05369e-05
GO:0003826	alpha-ketoacid dehydrogenase	4	1	2.63842	0.104307
GO:0003917	DNA topoisomerase I	4	1	2.63842	0.104307
GO:0003984	acetolactate synthase	4	1	2.63842	0.104307
GO:0004058	aromatic-L-amino acid decarboxylase	4	1	2.63842	0.104307
GO:0004306	ethanolamine-phosphate cytidylyltransferase	4	1	2.63842	0.104307
GO:0004322	ferroxidase	4	1	2.63842	0.104307
GO:0004852	uroporphyringonen-III synthase	4	1	2.63842	0.104307
GO:0005793	ER-Golgi intermediate compartment	4	1	2.63842	0.104307
GO:0006780	uroporphyrinogen III biosynthesis	4	1	2.63842	0.104307
GO:0007030	Golgi organization and biogenesis	4	1	2.63842	0.104307
GO:0008312	7S RNA binding	4	1	2.63842	0.104307
GO:0019987	inhibition of anti-apoptosis	4	1	2.63842	0.104307
GO:0030517	inhibition of axon extension	4	1	2.63842	0.104307
GO:0003677	DNA binding	822	33	1.32614	0.249493
GO:0006118	electron transport	360	2	14.0604	0.000177028
GO:0006811	ion transport	218	0	10.8076	0.00101084
GO:0005856	cytoskeleton	416	3	15.054	0.000104476
GO:0005215	transporter	216	0	10.7073	0.00106713
GO:0004857	enzyme inhibitor	48	4	1.06807	0.301381
GO:0006350	transcription	948	13	25.0348	5.63053e-07
GO:0003774	motor	280	1	11.9293	0.000552571
GO:0005739	mitochondrion	788	10	21.8582	2.93558e-06
GO:0030145	manganese binding	112	7	0.393946	0.530232
GO:0004725	protein tyrosine phosphatase	90	6	0.539523	0.462631
GO:0000119	mediator complex	16	2	1.67738	0.195274
GO:0000226	microtubule cytoskeleton organization and biogenesis	16	2	1.67738	0.195274
GO:0004864	protein phosphatase inhibitor	16	2	1.67738	0.195274
GO:0006094	gluconeogenesis	16	2	1.67738	0.195274
GO:0006559	phenylalanine catabolism	16	2	1.67738	0.195274
GO:0006809	nitric oxide biosynthesis	16	2	1.67738	0.195274
GO:0016310	phosphorylation	16	2	1.67738	0.195274
GO:0006955	immune response	236	12	0.0156959	0.900299
GO:0008289	lipid binding	114	7	0.338836	0.560502
GO:0007264	small GTPase mediated signal transduction	192	0	9.5055	0.00204857
GO:0030529	ribonucleoprotein	94	6	0.398126	0.528058
GO:0003924	GTPase	316	2	11.8693	0.000570658
GO:0006917	induction of apoptosis	96	6	0.337365	0.561354
GO:0019735	antimicrobial humoral response (sensu Vertebrata)	174	0	8.60614	0.00335032
GO:0019717	synaptosome	18	2	1.27618	0.25861
GO:0007049	cell cycle	302	2	11.1764	0.000828427
GO:0008565	protein transporter	122	7	0.165987	0.683703
GO:0005200	structural constituent of cytoskeleton	236	1	9.7329	0.00180999
GO:0003755	peptidylprolyl cis-trans isomerase	56	4	0.537753	0.463366
GO:0007417	central nervous system development	56	4	0.537753	0.463366
GO:0004674	protein serine/threonine kinase	352	3	11.895	0.000562853
GO:0005525	GTP binding	460	5	13.8441	0.000198618
GO:0009653	morphogenesis	102	6	0.190426	0.662562
GO:0006915	apoptosis	284	2	10.289	0.00133826
GO:0003810	protein-glutamine gamma-glutamyltransferase	6	1	1.45322	0.228012
GO:0003863	3-methyl-2-oxobutanoate dehydrogenase (lipoamide)	6	1	1.45322	0.228012
GO:0005093	RAB GDP-dissociation inhibitor	6	1	1.45322	0.228012
GO:0006510	ATP-dependent proteolysis	6	1	1.45322	0.228012
GO:0007043	intercellular junction assembly	6	1	1.45322	0.228012

## Sheet: Sheet2
GO_ID	GO_term	Total no on array	Total Ica-derived	chi2(2x2)	p
GO:0004587	ornithine-oxo-acid aminotransferase	6	6	31.1422	2.398e-08
GO:0006591	ornithine metabolism	6	6	31.1422	2.398e-08
GO:0005677	chromatin silencing complex	4	4	20.7538	5.22285e-06
GO:0016264	gap junction assembly	4	4	20.7538	5.22285e-06
GO:0005540	hyaluronic acid binding	12	6	17.2554	3.26759e-05
GO:0030170	pyridoxal phosphate binding	14	6	14.5425	0.00013703
GO:0005784	translocon	6	4	15.1675	9.83807e-05
GO:0007610	behavior	10	5	14.3755	0.000149735
GO:0004422	hypoxanthine phosphoribosyltransferase	12	5	11.7193	0.000618554
GO:0005161	platelet-derived growth factor receptor ligand	12	5	11.7193	0.000618554
GO:0006166	purine salvage	12	5	11.7193	0.000618554
GO:0007518	myoblast determination	4	3	12.5642	0.000393204
GO:0008610	lipid biosynthesis	4	3	12.5642	0.000393204
GO:0005922	connexon	8	4	11.4972	0.000696998
GO:0015075	ion transporter	8	4	11.4972	0.000696998
GO:0015285	connexon channel	8	4	11.4972	0.000696998
GO:0005178	integrin ligand	14	5	9.65626	0.00188707
GO:0008017	microtubule binding	14	5	9.65626	0.00188707
GO:0005759	mitochondrial matrix	22	6	7.797	0.0052333
GO:0000183	chromatin silencing at ribosomal DNA (rDNA)	2	2	10.373	0.00127868
GO:0004019	adenylosuccinate synthase	2	2	10.373	0.00127868
GO:0004060	arylamine N-acetyltransferase	2	2	10.373	0.00127868
GO:0004406	H3/H4 histone acetyltransferase	2	2	10.373	0.00127868
GO:0004617	phosphoglycerate dehydrogenase	2	2	10.373	0.00127868
GO:0005332	GABA:sodium symporter	2	2	10.373	0.00127868
GO:0005637	nuclear inner membrane	2	2	10.373	0.00127868
GO:0005900	oncostatin-M receptor	2	2	10.373	0.00127868
GO:0006164	purine nucleotide biosynthesis	2	2	10.373	0.00127868
GO:0006167	AMP biosynthesis	2	2	10.373	0.00127868
GO:0006348	chromatin silencing at telomere	2	2	10.373	0.00127868
GO:0006883	sodium ion homeostasis	2	2	10.373	0.00127868
GO:0007096	exit, from mitosis	2	2	10.373	0.00127868
GO:0007097	nuclear migration	2	2	10.373	0.00127868
GO:0015910	peroxisomal long-chain fatty acid import	2	2	10.373	0.00127868
GO:0016023	cytoplasmic vesicle	2	2	10.373	0.00127868
GO:0016208	AMP binding	2	2	10.373	0.00127868
GO:0016407	acetyltransferase	2	2	10.373	0.00127868
GO:0017080	sodium channel regulator	2	2	10.373	0.00127868
GO:0017136	NAD-dependent histone deacetylase	2	2	10.373	0.00127868
GO:0019212	phosphatase inhibitor	2	2	10.373	0.00127868
GO:0030033	microvillus assembly	2	2	10.373	0.00127868
GO:0030104	water homeostasis	2	2	10.373	0.00127868
GO:0030188	chaperone regulator	2	2	10.373	0.00127868
GO:0008191	metalloprotease inhibitor	16	5	8.01697	0.00463409
GO:0009116	nucleoside metabolism	16	5	8.01697	0.00463409
GO:0009611	response to wounding	16	5	8.01697	0.00463409
GO:0017048	RHO binding	6	3	8.62053	0.00332395
GO:0004518	nuclease	12	4	7.03067	0.00801255
GO:0006471	protein amino acid ADP-ribosylation	12	4	7.03067	0.00801255
GO:0007601	vision	64	10	3.83873	0.0500814
GO:0005520	insulin-like growth factor binding	36	7	4.75319	0.0292441
GO:0008544	epidermal differentiation	28	6	5.02064	0.0250469
GO:0007507	heart development	14	4	5.59576	0.018004
GO:0016281	eukaryotic translation initiation factor 4F complex	14	4	5.59576	0.018004
GO:0007050	cell cycle arrest	72	10	2.58872	0.107628
GO:0006520	amino acid metabolism	32	6	3.74201	0.0530606
GO:0005635	nuclear membrane	42	7	3.23221	0.0722031
GO:0003826	alpha-ketoacid dehydrogenase	4	2	5.74542	0.0165317
GO:0003863	3-methyl-2-oxobutanoate dehydrogenase (lipoamide)	4	2	5.74542	0.0165317
GO:0003918	DNA topoisomerase (ATP-hydrolyzing)	4	2	5.74542	0.0165317
GO:0003987	acetate-CoA ligase	4	2	5.74542	0.0165317
GO:0004730	pseudouridylate synthase	4	2	5.74542	0.0165317
GO:0005155	epidermal growth factor receptor activating ligand	4	2	5.74542	0.0165317
GO:0005485	v-SNARE	4	2	5.74542	0.0165317
GO:0005610	laminin-5	4	2	5.74542	0.0165317
GO:0005947	alpha-ketoglutarate dehydrogenase complex	4	2	5.74542	0.0165317
GO:0006265	DNA topological change	4	2	5.74542	0.0165317
GO:0006301	post-replication repair	4	2	5.74542	0.0165317
GO:0006342	chromatin silencing	4	2	5.74542	0.0165317
GO:0006408	snRNA-nucleus export	4	2	5.74542	0.0165317
GO:0006982	response to lipid hydroperoxide	4	2	5.74542	0.0165317
GO:0007031	peroxisome organization and biogenesis	4	2	5.74542	0.0165317
GO:0008607	phosphorylase kinase, regulator	4	2	5.74542	0.0165317
GO:0015171	amino acid transporter	4	2	5.74542	0.0165317
GO:0016494	C-X-C chemokine receptor	4	2	5.74542	0.0165317
GO:0042176	regulation of protein degradation	4	2	5.74542	0.0165317
GO:0006413	protein synthesis initiation	16	4	4.48023	0.034289
GO:0008283	cell proliferation	258	23	0.180235	0.671172
GO:0006414	protein synthesis elongation	296	0	24.7675	6.46784e-07
GO:0005089	RHO guanyl-nucleotide exchange factor	10	3	4.52302	0.0334417
GO:0007015	actin filament organization	10	3	4.52302	0.0334417
GO:0007026	microtubule stabilization	10	3	4.52302	0.0334417
GO:0004857	enzyme inhibitor	26	5	3.30657	0.0690036
GO:0004004	ATP dependent RNA helicase	18	4	3.59699	0.0578841
GO:0005911	intercellular junction	18	4	3.59699	0.0578841
GO:0003746	translation elongation factor	302	1	23.1938	1.46472e-06
GO:0008083	growth factor	126	13	0.675256	0.411225
GO:0007160	cell-matrix adhesion	74	9	1.32291	0.25007
GO:0004497	monooxygenase	20	4	2.88799	0.0892424
GO:0008219	cell death	20	4	2.88799	0.0892424
GO:0006270	DNA replication initiation	12	3	3.35862	0.0668541
GO:0000132	mitotic spindle orientation	6	2	3.51273	0.0608991
GO:0000235	astral microtubule	6	2	3.51273	0.0608991
GO:0004066	asparagine synthase (glutamine-hydrolyzing)	6	2	3.51273	0.0608991
GO:0004924	oncostatin-M receptor	6	2	3.51273	0.0608991
GO:0005212	structural constituent of eye lens	6	2	3.51273	0.0608991
GO:0005504	fatty acid binding	6	2	3.51273	0.0608991
GO:0005778	peroxisomal membrane	6	2	3.51273	0.0608991
GO:0005938	cell cortex	6	2	3.51273	0.0608991
GO:0005980	glycogen catabolism	6	2	3.51273	0.0608991
GO:0006415	protein synthesis termination	6	2	3.51273	0.0608991
GO:0006529	asparagine biosynthesis	6	2	3.51273	0.0608991
GO:0006940	smooth muscle contraction regulation	6	2	3.51273	0.0608991
GO:0006944	membrane fusion	6	2	3.51273	0.0608991
GO:0006980	redox signal response	6	2	3.51273	0.0608991
GO:0008628	induction of apoptosis by hormones	6	2	3.51273	0.0608991
GO:0005578	extracellular matrix	148	14	0.294484	0.587361
GO:0005518	collagen binding	14	3	2.50637	0.113387
GO:0042127	regulation of cell proliferation	14	3	2.50637	0.113387
GO:0000166	nucleotide binding	250	20	0.00556686	0.940524
GO:0005874	microtubule	34	5	1.57678	0.209225
GO:0007017	microtubule-based process	24	4	1.84338	0.174555
GO:0008372	cellular_component unknown	262	2	17.8122	2.4382e-05
GO:0008652	amino acid biosynthesis	16	3	1.86771	0.171738
GO:0008201	heparin binding	62	7	0.684566	0.408019
GO:0000145	exocyst	2	1	2.87191	0.0901377
GO:0003878	ATP-citrate (pro-S)-lyase	2	1	2.87191	0.0901377
GO:0004014	adenosylmethionine decarboxylase	2	1	2.87191	0.0901377
GO:0004609	phosphatidylserine decarboxylase	2	1	2.87191	0.0901377
GO:0004659	prenyltransferase	2	1	2.87191	0.0901377
GO:0006101	citrate metabolism	2	1	2.87191	0.0901377
GO:0006200	ATP catabolism	2	1	2.87191	0.0901377
GO:0006597	spermine biosynthesis	2	1	2.87191	0.0901377
GO:0006643	membrane lipid metabolism	2	1	2.87191	0.0901377
GO:0006824	cobalt ion transport	2	1	2.87191	0.0901377
GO:0008158	patched receptor	2	1	2.87191	0.0901377
GO:0008295	spermidine biosynthesis	2	1	2.87191	0.0901377
GO:0009346	citrate lyase	2	1	2.87191	0.0901377
GO:0015087	cobalt ion transporter	2	1	2.87191	0.0901377
GO:0015235	vitamin B12 transporter	2	1	2.87191	0.0901377
GO:0015248	sterol transporter	2	1	2.87191	0.0901377
GO:0015889	vitamin B12 transport	2	1	2.87191	0.0901377
GO:0015936	coenzyme A metabolism	2	1	2.87191	0.0901377
GO:0030301	cholesterol transport	2	1	2.87191	0.0901377
GO:0000154	rRNA modification	8	2	2.23804	0.134651
GO:0003950	NAD(+) ADP-ribosyltransferase	8	2	2.23804	0.134651
GO:0004689	phosphorylase kinase	8	2	2.23804	0.134651
GO:0005779	integral peroxisomal membrane	8	2	2.23804	0.134651
GO:0007032	endosome organization and biogenesis	8	2	2.23804	0.134651
GO:0007052	mitotic spindle assembly	8	2	2.23804	0.134651
GO:0007569	cell aging	8	2	2.23804	0.134651
GO:0007588	excretion	8	2	2.23804	0.134651
GO:0016493	C-C chemokine receptor	8	2	2.23804	0.134651
GO:0016581	NuRD complex	8	2	2.23804	0.134651
GO:0019966	interleukin-1 binding	8	2	2.23804	0.134651
GO:0030195	inhibition of blood coagulation	8	2	2.23804	0.134651
GO:0030593	neutrophil chemotaxis	8	2	2.23804	0.134651
GO:0007229	integrin-mediated signaling pathway	50	6	0.822389	0.364482
GO:0006508	proteolysis and peptidolysis	348	5	19.571	9.69311e-06
GO:0008307	structural constituent of muscle	144	0	11.8772	0.000568241
GO:0019735	antimicrobial humoral response (sensu Vertebrata)	144	0	11.8772	0.000568241
GO:0016887	ATPase	28	4	1.14114	0.285413
GO:0006457	protein folding	188	15	0.00554102	0.940662
GO:0003700	transcription factor	498	32	1.7731	0.182999
GO:0006986	unfolded protein response	54	6	0.530777	0.46628
GO:0005783	endoplasmic reticulum	284	20	0.402869	0.525611
GO:0003743	translation initiation factor	56	6	0.414859	0.519514
GO:0000159	protein phosphatase type 2A	10	2	1.44239	0.229753
GO:0003724	RNA helicase	10	2	1.44239	0.229753
GO:0004003	ATP dependent DNA helicase	10	2	1.44239	0.229753
GO:0004866	endopeptidase inhibitor	10	2	1.44239	0.229753
GO:0006289	nucleotide-excision repair	10	2	1.44239	0.229753
GO:0006564	serine biosynthesis	10	2	1.44239	0.229753
GO:0006636	fatty acid desaturation	10	2	1.44239	0.229753
GO:0007159	leukocyte cell adhesion	10	2	1.44239	0.229753
GO:0007173	EGF receptor signaling pathway	10	2	1.44239	0.229753
GO:0016303	phosphatidylinositol 3-kinase	10	2	1.44239	0.229753
GO:0016566	specific transcriptional repressor	10	2	1.44239	0.229753
GO:0045012	MHC class II receptor	10	2	1.44239	0.229753
GO:0006445	translational regulation	160	1	11.1957	0.000819852
GO:0006259	DNA metabolism	20	3	1.00836	0.315296
GO:0005737	cytoplasm	1034	29	38.9935	4.25221e-10
GO:0019992	diacylglycerol binding	32	4	0.667215	0.414024
GO:0003774	motor	294	5	15.1397	9.98422e-05
GO:0007155	cell adhesion	244	17	0.393816	0.5303
GO:0005634	nucleus	2256	114	32.1708	1.41194e-08
GO:0000082	G1/S transition of mitotic cell cycle	12	2	0.920494	0.337345
GO:0005328	neurotransmitter:sodium symporter	12	2	0.920494	0.337345
GO:0005826	contractile ring	12	2	0.920494	0.337345
GO:0007162	cell adhesion inhibition	12	2	0.920494	0.337345
GO:0007220	N receptor processing	12	2	0.920494	0.337345
GO:0007420	brain development	12	2	0.920494	0.337345
GO:0008601	protein phosphatase type 2A, regulator	12	2	0.920494	0.337345
GO:0019825	oxygen binding	12	2	0.920494	0.337345
GO:0016049	cell growth	36	4	0.353194	0.552311
GO:0005730	nucleolus	50	5	0.194609	0.659108
GO:0006512	ubiquitin cycle	306	6	14.4909	0.000140838
GO:0006916	anti-apoptosis	126	1	8.38438	0.00378459
GO:0003824	enzyme	124	1	8.21998	0.00414318
GO:0005096	GTPase activator	80	0	6.55908	0.010435
GO:0005200	structural constituent of cytoskeleton	196	3	10.5508	0.00116136
GO:0000069	centromere/kinetochore complex maturation	4	1	1.1185	0.290241
GO:0000158	protein phosphatase type 2A	4	1	1.1185	0.290241
GO:0004582	dolichyl-phosphate beta-D-mannosyltransferase	4	1	1.1185	0.290241
GO:0006541	glutamine metabolism	4	1	1.1185	0.290241
GO:0007584	nutritional response pathway	4	1	1.1185	0.290241
GO:0030502	negative regulation of bone mineralization	4	1	1.1185	0.290241
GO:0042088	T-helper 1 type immune response	4	1	1.1185	0.290241
GO:0006446	translational regulation, initiation	38	4	0.24189	0.622844
